# Supplementary material for: Long-term aerobic exercise improves learning memory capacity and effects on oxidative stress levels and Keap1/Nrf2/GPX4 pathway in the hippocampus of APP/PS1 mice
Source: Front Neurosci. 2024 Nov 26;18:1505650. doi: 10.3389/fnins.2024.1505650 (PMC11628528; doi:10.3389/fnins.2024.1505650)
Supplement: Supplementary file 1 [file Data_Sheet_1.zip › Original Data/MDA SOD.xlsx]

## Sheet: Sheet1
MDA（nmol/mgprot）	C	M	S-te	L-te
	66.155	155.743	95.184	77.644
	68.433	148.132	92.581	83.772
	70.363	155.672	91.347	75.669
	59.334	138.752	99.823	76.945
	62.389	151.815	100.467	81.513
SOD（U/mgprot））	49.419	21.228	26.158	29.392
	45.371	22.604	25.749	31.074
	39.662	25.337	29.141	33.322
	44.846	19.652	28.593	32.875
	43.331	23.195	27.343	35.363
