# Supplementary material for: Long-term aerobic exercise improves learning memory capacity and effects on oxidative stress levels and Keap1/Nrf2/GPX4 pathway in the hippocampus of APP/PS1 mice
Source: Front Neurosci. 2024 Nov 26;18:1505650. doi: 10.3389/fnins.2024.1505650 (PMC11628528; doi:10.3389/fnins.2024.1505650)
Supplement: Supplementary file 1 [file Data_Sheet_1.zip › Original Data/ROS.xlsx]

## Sheet: Sheet1
	CA1	CA3	DG
c	11.19	10.605	16.232
m	17.021	16.016	38.66
s-te	15.646	15.818	30.172
L-te	13.13	13.578	28.15
c	12.33	9.774	15.669
m	18.692	16.38	39.741
s-te	14.331	14.623	29.87
L-te	13.85	14.112	26.323
c	10.572	11.52	18.32
m	16.556	15.975	40.22
s-te	16.012	13.251	28.747
L-te	14.031	12.997	29.11
