# Supplementary material for: Long-term aerobic exercise improves learning memory capacity and effects on oxidative stress levels and Keap1/Nrf2/GPX4 pathway in the hippocampus of APP/PS1 mice
Source: Front Neurosci. 2024 Nov 26;18:1505650. doi: 10.3389/fnins.2024.1505650 (PMC11628528; doi:10.3389/fnins.2024.1505650)
Supplement: Supplementary file 1 [file Data_Sheet_1.zip › Original Data/Water Maze Test.xlsx]

## Sheet: 20241004 Water Maze Test
Group	Day 1	Day 2	Day 3	Day 4	Day 5	Day 6	The time spent in the target quadrant	Number crossing the platform
1	59.44	52.81	34.09	30.62	19.19	8.69	38.63	5
1	71.07	64.49	40.68	35.64	26.64	15.83	30.44	4
1	70.75	56.64	49.35	38.8	24.75	16.62	27.81	5
1	60.47	55.56	20.26	16.43	18.81	11.63	25.44	3
1	64.65	61.98	25.39	15.23	25.3	16.09	25.81	4
1	40.88	26.94	19.42	13.34	11.91	9.21	21.72	4
1	43.07	36.82	32.56	29.56	9.4	8.85	19.98	4
1	30.32	28.55	21.62	16.81	14.44	10.43	12.55	4
1	100.83	96.01	69.55	64.87	47.85	26.44	24.93	4
1	50.66	49.98	22.07	20.62	26.75	15.32	25.31	4
1	90.19	63.93	38.05	35.96	32.69	16.06	27.61	4
1	46.66	39.49	34.78	28.64	19.89	8.93	17.57	4
1	33.88	32.52	28.25	26.96	19.58	7.73	23.92	4
1	107.75	95.28	65.67	60.39	27.49	17.36	35.76	4
1	68.23	57.83	20.41	18.44	13.55	9.99	27.47	3
1	16.98	15.22	17.05	15.17	9.76	6.96	18.84	2
1	18.19	19.12	20.56	13.02	10.74	8.82	15.53	3
1	40.28	36.87	30.66	23.65	9.46	7.85	29.57	4
1	97.71	90.01	74.06	62.06	53.92	31.64	24.08	5
1	27.78	22.43	22.39	19.16	18.92	9.77	15.18	3
2	107.04	90.81	86.76	78.81	58.74	25.67	12.12	2
2	70	64.02	57.55	65.34	76.98	62.44	9.37	0
2	120	75.02	73.67	66.78	58.42	45.93	6	1
2	47.76	56.5	65.84	55.33	55.42	52.58	10.56	1
2	120	120	99.54	117.03	110.38	120	19.81	2
2	91.03	80.01	116.93	106.85	102.82	108.21	12.32	2
2	120	85.62	81.66	77.78	97.78	67.36	23.05	2
2	86.04	72.5	69.98	51.94	65.55	48.29	15.96	2
2	101.09	120	113.36	64.29	76.21	44.27	8.59	2
2	110	86.53	67.76	58.48	110.3	56.14	9.29	1
2	88.98	62.12	49.62	36.58	67.45	43.12	15.56	2
2	90.96	73.31	68.83	61.6	97.36	58.08	18.66	2
2	104.04	94.13	120	63.57	99.75	78.09	17.05	2
2	70.02	65.8	58.9	36.08	48.66	19.39	11.75	1
2	34.34	43.41	37.7	44.4	59.09	20.08	13.43	3
2	120	87.34	67.39	45.35	38.05	18.26	15.77	2
2	82.32	120	79.65	66.89	85.43	48.48	14.07	2
2	65.55	70	69.4	56.29	42.44	19.39	10.54	2
2	92.15	83.04	72.89	43.92	30.04	20.46	7.55	0
2	40.99	38.1	33.08	39.19	27.29	13.79	20.45	3
3	84.89	79.9	50.78	82.68	54.85	26.66	19.17	3
3	109.4	95.96	49.47	45.03	34.74	29.79	20.63	3
3	79.93	69.86	59.3	79.81	49.3	38.58	16.04	2
3	56.65	68.71	40.45	46.76	38.77	42.4	19.81	3
3	100.42	83.59	53.12	64.09	34.88	28.06	26.65	3
3	72.74	67.43	50.05	94.72	44.02	56.75	10	2
3	74.86	64.31	42.95	48.55	33.33	18.95	34.56	3
3	56.77	48.34	39.21	46.77	21.07	31.8	24.87	3
3	37.26	29.79	30.07	39.88	30.02	28.84	20.45	3
3	83.47	67.93	50.26	48.66	36.78	38.91	19.56	3
3	76.1	64.3	53.02	47.9	35.04	27.73	17.56	3
3	51.17	68.93	35.07	39.21	36.68	17.86	25.31	5
3	41.45	47.75	28.44	29.33	25.2	21.57	20.63	3
3	60.41	54.19	48.07	84.31	20.31	18.76	25.89	4
3	72.31	64.54	50.45	57.02	30.87	26.94	21.44	3
3	32.49	28.56	22.06	10.98	17.47	15.79	22.02	3
3	100.65	98.07	20.04	69.39	40.05	17.65	17.89	3
3	90.88	88.53	66.31	57.31	30.29	18.76	16.87	2
3	52.47	47.56	28.05	42.35	28.31	19.38	10.77	1
3	78.01	59.74	51.1	74.51	20.11	9.6	9.66	1
4	23.12	20.91	10.43	7.11	14.41	9.54	25.33	3
4	60.54	51.67	38.48	30.9	40.98	47.58	23.81	4
4	103.02	88.37	52.54	39.47	34.72	27.34	25.44	4
4	73.23	46.31	28.98	23.39	19.84	8.97	23.89	4
4	48.12	54.82	30.79	25.19	28.28	9.37	16	3
4	89.62	78.63	46.57	38.63	48.75	44.54	28.37	4
4	53.08	45.79	35.45	39.67	34.48	9.95	24.58	4
4	55.33	45.33	23.94	12.73	25.14	14.76	20.75	4
4	50.17	35.59	13.45	20.27	22.25	8.56	18.42	4
4	71.43	58.66	34.89	14.64	26.89	19.59	19.19	3
4	90.43	67.69	40.33	18.98	16.38	8.27	23.98	4
4	72.98	55.85	31.92	23.38	18.94	15.51	9.97	2
4	36.04	28.27	9.68	23.55	9.8	7.71	21.68	2
4	50.79	46.79	12.45	8.14	6.36	6.48	25.36	4
4	56.25	40.63	29.18	12.36	8.08	13.93	20.41	4
4	25.99	36.34	12.3	10.84	19.19	7.59	8.96	2
4	63.23	33.42	17.07	31.3	38.39	29.56	27.94	4
4	53.33	35.32	18.22	27.02	25.88	14.38	22.06	3
4	73.11	57.03	9.48	8.09	6.66	9.34	30.23	5
4	53.87	49.32	19.13	12.15	8.76	18.2	13.48	2
