# Supplementary material for: Long-term aerobic exercise improves learning memory capacity and effects on oxidative stress levels and Keap1/Nrf2/GPX4 pathway in the hippocampus of APP/PS1 mice
Source: Front Neurosci. 2024 Nov 26;18:1505650. doi: 10.3389/fnins.2024.1505650 (PMC11628528; doi:10.3389/fnins.2024.1505650)
Supplement: Supplementary file 1 [file Data_Sheet_1.zip › Original Data/Western Blot/Western Blot.xlsx]

## Sheet: Sheet1
GPX4	C	M	S-te	L-te
	0.728015	0.0661391	0.475266	0.574609
	0.831689	0.0185894	0.480801	0.54326
	0.886628	0.04662	0.483834	0.707251
Ho-1	1.08606	0.52514	0.942629	1.02445
	1.21319	0.694529	0.728132	0.884444
	1.04725	0.593255	0.685782	0.969965
Keap1	0.0077821	0.847128	0.693438	0.340367
	0.0187266	0.691645	0.520548	0.382728
	0.0102354	0.775578	0.673993	0.536332
nrf2	0.370639	0.0212928	0.465693	0.596045
	0.3034	0.0110132	0.459794	0.719262
	0.232203	0.00797342	0.577548	0.629653
